# Supplementary material for: Creating an Improved Diatoxanthin Production Line by Knocking Out CpSRP54 in the zep3 Background in the Marine Diatom Phaeodactylum tricornutum
Source: Mar Drugs. 2025 Oct 29;23(11):419. doi: 10.3390/md23110419 (PMC12654249; doi:10.3390/md23110419)
Supplement: Supplementary file 1 [file marinedrugs-23-00419-s001.zip]

Archive with 1 entries (1 files):
- marinedrugs-3933165-supplementary.pdf
